# Supplementary material for: Optimizing Chlorella vulgaris Cultivation to Enhance Biomass and Lutein Production
Source: Foods. 2024 Aug 12;13(16):2514. doi: 10.3390/foods13162514 (PMC11353733; doi:10.3390/foods13162514)
Supplement: Supplementary file 1 [file foods-13-02514-s001.zip]

Archive with 1 entries (1 files):
- foods-3124564-supplementary.pdf
